# Supplementary material for: Parent-of-origin effects in the life-course evolution of cardiometabolic traits
Source: Diabetologia. 2025 Apr 2;68(6):1298–314. doi: 10.1007/s00125-025-06396-5 (PMC12069499; doi:10.1007/s00125-025-06396-5)
Supplement: Supplementary file 2 — ESM Tables (XLSX 51 KB) [file 125_2025_6396_MOESM2_ESM.xlsx]

## Sheet: ESM Table 1
ESM Table 1: Quality assessments for glucose and insulin measurements in the Pune Maternal Nutrition Study (1993- 2024).
	1994-97	2000-02	2006-08	2013-14	2018-2024
Glucose measurement
Method	GOD-POD	GOD-POD	GOD-POD	GOD-POD	GOD-POD
Equipment	Spectrum; Abbott, Irving, TX	Spectrum; Abbott, Irving, TX	Alcyon; Abbott, Irving, TX	Hitachi 902, Roche Diagnostics GmbH, Germany	Hitachi 902, Roche Diagnostics GmbH, Germany
Centrifugation temperature	Room temperature	Room temperature	4°C	4°C	4°C
Processed on	Same day	Same day	Same day	Same day	Same day
Internal QC	Yes	Yes	Yes	Yes	Yes
Internal CV (%)	<3	<3	<3	<3	<3
External QC	NA	NA	BioRad EQAS	BioRad EQAS	BioRad EQAS
EQAS CV (%)	NA	NA	3.4	2.7	2.7
Insulin measurements
Method	1-step chemiluminescent immunoenzymatic assay*	2 site fluoroimmunometric assay	2 site fluoroimmunometric assay	ELISA	ELISA
Equipment	Access Immunoassay System (Sanofi Pasteur Diagnostics, Chaska, Minn)	Delfia technique	Delfia technique	Mercodia AB, SE-754 50 Uppsala, Sweden	Mercodia AB, SE-754 50 Uppsala, Sweden
Centrifugation temperature	Room temperature	Room temperature	4°C	4°C	4°C
Sensitivity	2.3 pM/L	3 pM/L	3 pM/L	6 pM/L	6 pM/L
Calibrated against	WHO 1st IRP (66/304)	WHO 1st IRP (66/304)	WHO 1st IRP (66/304)	WHO 1st IRP (66/304)	WHO 1st IRP (66/304)
Internal QC	Yes	Yes	Yes	Yes	Yes
Internal CV	NA	NA	7.7%.	0.067	0.067
External QC	No	UKEQAS	UKEQAS	UKEQAS	UKEQAS
External CV	NA	<20 pM/L: 8.9% 45-90 pM/L: 6.8%	<20 pM/L: 8.2% 20-45 pM/L: 6.9% >45 pM/L: 8.6%	<20 pM/L: 6.4% 20-45 pM/L: 7.6% >45 pM/L: 5.5%	<20 pM/L: 6.4% 20-45 pM/L: 7.6% >45 pM/L: 5.5%

## Sheet: ESM Table 2A
Table S1A. Population description of offspring
ESM Table 2A: Population description for offspring of the Pune Maternal Nutrition Study (PMNS) for visits at offspring ages 6-, 12-, and 24-years
	6 years						12 years						24 years
	All		Boys		Girls		All		Boys		Girls		All		Boys		Girls
	N=707		N=369		N=338		N=690		N=359		N=331		N=569		N=288		N=260
Age (yrs)	6.2	±0.2	6.2	±0.2	6.2	±0.2	11.6	±0.9	11.5	±0.9	11.6	±0.8	25.6	±1.85	25.51	±1.83	25.72	±1.88
Weight (kg)	16.2	±1.9	16.5	±1.9	15.8	±1.8	29.3	±6.7	28.9	±5.9	29.7	±7.3	61.46	±15	62.1	±14.86	60.41	±15.17
Height (cm)	109.8	±4.6	110.3	±4.8	109.3	±4.4	139.5	±8.4	138.7	±8.7	140.4	±8.3	164.72	±9.26	165.06	±9.57	164.24	±8.89
BMI (kg/m2)	13.4	±0.9	13.5	±0.8	13.2	±0.9	14.9	±2.0	14.9	±1.7	14.9	±2.3	22.5	±4.54	22.65	±4.48	22.24	±4.62
Waist circumference (cm)	50.3	±2.7	50.4	±2.6	50.1	±2.7	57.4	±5.5	58.2	±5.4	56.6	±5.6	80.88	±12.82	85.38	±11.49	74.95	±12.07
Hip circumference (cm)	53.9	±3.6	53.9	±3.7	53.9	±3.5	69.2	±6.9	68.3	±6.2	70.1	±7.5	95.05	±9.57	97.38	±8.32	91.99	±10.24
Sum of skinfolds (mm)	21	±4.3	19.8	±3.6	22.4	±4.6	26.3	±13.1	24.3	±11.9	28.4	±13.9	69.96	±31.78	70.22	±29.74	69.62	±34.36
Total fat%	18.8	±5.03	17.2	±4.7	20.5	±4.8	16.9	±6.7	15.1	±6.2	18.9	±6.6	31.27	±8.78	28.51	±7.81	34.86	±8.69			0.465852
Body roundness index (cm)	6.49	±0.82	±6.48	±0.81	±6.51	±0.82	-	-	-	-	-	-	7.79	±2.69	8.1	±2.49	7.39	±2.89
Fasting glucose (mmol/l)	4.93	±0.51	5	±0.51	4.84	±0.49	4.83	±0.39	4.89	±0.38	4.78	±0.41	5.14	±0.46	5.15	±0.44	5.14	±0.49
Fasting insulin (pmol/l)	21.6	±15.6	20.4	±14.4	23.4	±16.2	34.8	±19.8	30.6	±17.4	39	±21.6	61.74	±42	65.7	±47.64	56.16	±34.02
HOMA β	63	±32.3	57.9	±28.1	68.6	±35.5	89.8	±35.8	80.3	±31.7	99.9	±37.2	96.36	±40.83	99.89	±45.02	90.94	±33.94
HOMA S	304.3	±229.6	326.4	±246.5	280.2	±207.4	170.9	±146.6	194.8	±164.6	145.5	±119.4	131.55	±117.33	125.22	±99.09	137.59	±118.82
Triglycerides (mmol/l)	0.71	±0.25	0.71	±0.27	0.71	±0.23	0.67	±0.25	0.66	±0.23	0.68	±0.26	0.95	±0.57	0.97	±0.64	0.91	±0.49
Cholesterol (mmol/l)	3.31	±0.58	3.29	±0.56	3.32	±0.6	3.41	±0.58	3.38	±0.54	3.43	±0.61	4.12	±0.80	4.09	±0.80	4.13	±0.80
HDL (mmol/l)	1.09	±0.25	1.08	±0.25	1.1	±0.26	1.1	±0.24	1.09	±0.22	1.11	±0.25	1.1	±0.24	1.09	±0.23	1.1	±0.24
LDL (mmol/l)	1.89	±0.52	1.86	±0.51	1.93	±0.53	2	±0.49	1.99	±0.51	2	±0.47	2.58	±0.69	2.77	±0.71	2.35	±0.59
Data is presented as mean ± SD

## Sheet: ESM Table 2B
Table S1B. Population description for parents
ESM Table 2B: Population description for parents of the Pune Maternal Nutrition Study (PMNS) for visits at offspring ages 6-, 12-, and 24-years
	Mother				Father
	Pre-pregnancy (N=754)	6yr follow-up (N=668)	12yr follow-up (N=590)	24yr follow-up (N=462)	Initial visit (N=754)	6yr follow-up (N=668)	12yr follow-up (N=590)	24yr follow-up (N=357)
Age (yrs)	20.9 ±3.5	27.9 ±3.5	33.3 ±3.6	46.89 ±3.93	28.4 ±4.3	34.4 ±4.2	39.8 ±4.3	53.49±4.73
Weight (kg)	41.6 ±5.0	44.5 ±7.0	47.5 ±8.3	56.65 ±10.31	52.7 ±7.8	57.1 ±9.7	60.1 ±11.3	65.68±12.31
Height (cm)	151.9 ±5.0	152.8 ±5.1	153.2 ±5.1	152.77 ±5.21	164.6 ±6.1	165.6 ±5.7	165.7 ±5.9	165.07±6.37
BMI (kg/m2)	18.0 ±1.9	19.0 ±2.7	20.2 ±3.3	24.24 ±4.07	19.4 ±2.5	20.7 ±3.2	21.9 ±3.6	24.04±3.87
Waist circumference (cm)	60.7 ±5.7	65.9 ±7.3	-	84.61±11.99	70.9 ±8.1	80.2 ±9.7	-	91.19±11.04
Hip circumference (cm)	81.4 ±4.9	85.7 ±7.14	-	96.98±9.14	84.3 ±6.1	88.5 ±6.8	-	94.66±6.99
Sum of skinfolds (mm)	34.3 ±12.8	38.0 ±18.8	-	89.41±33.38	-	39.3 ±19.5	-	59.44±25.28
Total fat%	-	25.6 ±8.1	-	38.91±7.43	-	17.7 ±8.4	-	29.23±7
Body Roundness Index, BRI (cm)	-	5.66 ±1.62	-	10.31 ±3.17	-	7.52 ±2.13	-	10.16 ±2.65
Fasting glucose (mmol/l)	-	5.22 ±0.89	4.99 ±0.73	5.81 ±1.82	4.99 ±0.80	5.31 ±1.08	5.25 ±1.64	6.14±2.39
Fasting insulin (pmol/l)	-	35.88 ±32.29	42.33 ±25.83	66.58 ±42.12	28.03 ±28.23	38.75 ± 29.42	44.49 ±34.44	64.22±44.92
HOMA2- β	-	266.5 ±843.1	172.1 ±234.6	74.43 ±30.49	-	227.3 ±284.3	190.2 ±319.4	70.74±40.06
HOMA2- S	-	70.3 ±36.9	85.8 ±33.4	136.23 ±99.84	-	71.6 ±36.5	81.8 ±38.4	156.79±147.55
Triglycerides (mmol/l)	-	0.71 ±0.46	0.80±0.57	1.14 ±0.76	-	1.09±0.64	1.09±0.67	1.27±0.96
Cholesterol (mmol/l)	-	3.61 ±0.72	3.91±0.86	4.81 ±0.95	-	3.74±0.74	4.09±0.85	4.6±0.93
HDL (mmol/l)	-	1.17 ±0.29	1.15±0.24	1.18 ±0.24	-	1.05±0.28	1.06±0.30	1.05±0.25
LDL (mmol/l)	-	2.1 ±0.63	2.39 ±0.76	3.1 ±0.80	-	2.19 ±0.61	2.53 ±0.69	2.96 ±0.81
Data is presented as mean ± SD

## Sheet: ESM Table 3
ESM Table 3. Heritability estimates for anthropometric traits. Heritability is tested between mid-parental phenotype (predictor) and off-spring phenotype (outcome) using linear model and expressed as ß and corresponding p-values.
	All								Males								Females
	Pre-pregnancy - At birth (N=745)		6-year (N=638)		12-year (N=667)		24-year (N=569)		Pre-pregnancy- At birth (N=388)		6-year (N=336)		12-year (N=346)		24-year (N=288)		Pre-pregnancy- At birth (N=357)		6-year (N=302)		12-year (N=321)		24-year (N=260)
	ß (SE)	P-value	ß	P-value	ß	P-value	ß	P-value	ß	P-value	ß	P-value	ß	P-value	ß	P-value	ß	P-value	ß	P-value	ß	P-value	ß	P-value
Weight (kg)	0.187 (0.038)	<0.000	0.462 (0.036)	<0.000	0.524 (0.035)	<0.000	0.616 (0.068)	<0.000	0.138 (0.049)	0.01	0.480 (0.046)	<0.000	0.549 (0.045)	<0.000	0.678 (0.085)	<0.000	0.253 (0.059)	<0.000	0.441 (0.056)	<0.000	0.500 (0.056)	<0.000	0.496 (0.114)	<0.000
Height (cm)	0.240 (0.037)	<0.000	0.509 (0.034)	<0.000	0.514 (0.035)	<0.000	0.886 (0.058)	<0.000	0.225 (0.049)	<0.000	0.513 (0.045)	<0.000	0.556 (0.045)	<0.000	0.938 (0.075)	<0.000	0.260 (0.056)	<0.000	0.505 (0.052)	<0.000	0.466 (0.057)	<0.000	0.814 (0.089)	<0.000
BMI (kg/m2)	0.134 (0.043)	0.002	0.364 (0.037)	<0.000	0.440 (0.037)	<0.000	0.594 (0.046)	<0.000	0.099 (0.055)	0.087	0.347 (0.050)	<0.000	0.426 (0.051)	<0.000	0.635 (0.063)	<0.000	0.178 (0.068)	0.005	0.380 (0.055)	<0.000	0.461 (0.055)	<0.000	0.515 (0.122)	<0.000
Waist ʘ (cm)	-	-	0.239 (0.038)	<0.000	-	-	0.516 (0.088)	<0.000	-	-	0.236 (0.049)	<0.000	-	-	0.637 (0.085)	<0.000	-	-	0.244 (0.059)	<0.000	-	-	0.330 (0.180)	0.069
Hip ʘ (cm)	-	-	0.364 (0.036)	<0.000	-	-	0.567 (0.096)	<0.000	-	-	0.437 (0.050)	<0.000	-	-	0.619 (0.082)	<0.000	-	-	0.291 (0.053)	<0.000	-	-	0.501 (0.216)	0.021
WHR			0.106 (0.039)	<0.000			0.380 (0.074)	<0.000			0.060 (0.053)	0.262			0.527 (0.082)	<0.000			0.158 (0.056)	0.005			0.194 (0.126)	0.126
Sum of skinfolds (mm)	-	-	0.253 (0.038)	<0.000	-	-	0.713 (0.079)	<0.000	-	-	0.190 (0.053)	<0.000	-	-	0.790 (0.108)	<0.000	-	-	0.323 (0.054)	<0.000	-	-	0.635 (0.116)	<0.000
Total fat %	-	-	0.246 (0.038)	<0.000	-	-	0.700 (0.096)	<0.000	-	-	0.225 (0.050)	<0.000	-	-	0.931 (0.155)	<0.000	-	-	0.271 (0.057)	<0.000	-	-	0.519 (0.113)	<0.000
Body Roundness Index (BRI, cm)	-	-	0.007 (0.002)	0.001	-	-	0.038 (0.056)	0.494	-	-	0.053 (0.031)	0.089	-	-	0.077 (0.067)	0.249	-	-	0.098 (0.034)	0.005	-	-	-0.046 (0.100)	0.642

## Sheet: ESM Table 4
ESM Table 4: Heritability estimates for other cardiometabolic traits. Heritability is tested between mid-parental phenotype (predictor) and off-spring phenotype (outcome) using linear model and expressed as ß and corresponding p-values.
	All
	6-year (N=638)		12-year (N=667)		24-year (N=569)
	ß	p-value	ß	p-value
Fasting glucose (mg/dl)	0.409 (0.036)	<0.000	0.307 (0.040)	<0.000	0.077 (0.021)	<0.000
Fasting Insulin (mIU/L)	0.026 (0.039)	0.503	0.198 (0.041)	<0.000	0.412 (0.082)	<0.000
HOMA2β	0.104 (0.039)	0.008	0.241 (0.040)	<0.000	0.293 (0.069)	<0.000
HOMA2S	-0.005 (0.039)	0.906	0.202 (0.041)	<0.000	0.302 (0.074)	<0.000
Triglycerides	0.301 (0.037)	<0.000	0.378 (0.039)	<0.000	0.375 (0.054)	<0.000
Cholesterol	0.373 (0.036)	<0.000	0.449 (0.037)	<0.000	0.575 (0.060)	<0.000
HDL	0.108 (0.039)	0.006	0.169 (0.041)	<0.000	0.573 (0.060)	<0.000
LDL	0.474 (0.050)	<0.000	0.619 (0.043)	<0.001	0.458 (0.065)	<0.001
	Sons
	6-year (N=336)		12-year (N=346)		24-year (N=288)
	ß	p-value	ß	p-value
Fasting glucose (mg/dl)	0.383 (0.044)	<0.000	0.188 (0.048)	0.001	0.109 (0.027)	<0.000
Fasting Insulin (mIU/L)	0.004 (0.056)	0.938	0.179 (0.056)	0.002	0.446 (0.114)	<0.000
HOMA2β	0.110 (0.055)	0.043	0.206 (0.055)	<0.000	0.268 (0.091)	<0.000
HOMA2S	-0.045 (0.057)	0.409	0.201 (0.060)	<0.000	0.333 (0.098)	<0.000
Triglycerides	0.249 (0.053)	<0.000	0.339 (0.054)	<0.000	0.402 (0.078)	<0.000
Cholesterol	0.338 (0.055)	<0.000	0.419 (0.052)	<0.000	0.568 (0.081)	<0.000
HDL	0.114 (0.053)	0.034	0.182 (0.056)	0.001	0.564 (0.085)	<0.000
LDL	0.394 (0.069)	<0.000	0.600 (0.063)	0.001	0.457 (0.081)	<0.001
	Daughters
	6-year (N=302)		12-year (N=321)		24-year (N=260)
	ß	p-value	ß	p-value	ß	p-value
Fasting glucose (mg/dl)	0.464 (0.062)	<0.000	0.536 (0.067)	<0.000	0.032 (0.032)	0.314
Fasting Insulin (mIU/L)	0.049 (0.055)	0.384	0.224 (0.060)	<0.000	0.347 (0.118)	0.003
HOMA2-β	0.100 (0.056)	0.077	0.285 (0.058)	<0.000	0.331 (0.105)	0.002
HOMA2-S	0.037 (0.055)	0.502	0.207 (0.057)	0.001	0.234 (0.111)	0.037
Triglycerides	0.359 (0.053)	<0.000	0.423 (0.055)	<0.000	0.358 (0.070)	<0.001
Cholesterol	0.411 (0.052)	<0.000	0.482 (0.054)	<0.000	0.587 (0.089)	<0.000
HDL	0.101 (0.057)	0.074	0.155 (0.060)	0.01	0.588 (0.086)	<0.000
LDL	0.574 (0.073)	<0.000	0.651 (0.059)	<0.000	0.472 (0.109)	<0.001
MC: Mother-child associations, FC: Father-child associations, SE: standard error

## Sheet: ESM Table 5
ESM Table 5. Parent-of-origin test for offspring anthropometry for additional phenotypes at 6-years of age. Association between offspring anthropometry measures with that of each of the parents are presented as beta values and se. Differences between maternal and paternal effects are presented as Z and p-values
	6-years					24-years
	All					All
	MC (N=690)	p-value	FC (N=655)	p-value	Z (p)	MC (N=462)	p-value	FC (N=357)	p-value	Z (p)
Waist ʘ (cm)	0.192 (0.039)	0.0001	0.142 (0.039	0.0001	0.91 (0.36)	0.314 (0.065)	2.38464e-06	0.187 (0.074)	0.0122282	1.28 (0.199)
Hip ʘ (cm)	0.258 (0.040)	0.0001	0.261 (0.038)	0.0001	-0.05 (0.96)	0.344 (0.074)	5.1975e-06	0.207 (0.092)	0.0241228	1.16 (0.247)
WHR	0.139 (0.040)	0.0001	0.037 (0.040)	0.348	1.80 (0.07)	0.177 (0.046)	0.000187133	0.185 (0.056)	0.00115271	- 0.105 (0.915)
Sum of skinfolds (mm)	0.123 (0.039)	0.002	0.211 (0.040)	0.0001	-1.58 (0.12)	0.362 (0.064)	3.95006e-08	0.348 (0.064)	1.22637e-07	0.15 (0.879)
Total fat %	0.130 (0.040)	0.001	0.187 (0.040)	0.0001	-1.01 (0.31)	0.376 (0.090)	3.57612e-05	0.299 (0.069)	1.83532e-05	0.68 (0.496)
Body Roundness Index (cm)	0.051 (0.019)	0.007	0.034 (0.017)	0.053	0.643 (0.519)	0.282 (0.050)	3.66701e-08	0.302 (0.062)	1.7146e-06	-0.25 (0.802)
	Males					Males
	MC (N=363)	p-value	FC (N=342)	p-value	Z (p)	MC (N=253)	p-value	FC (N=205)	p-value	Z (p)
Waist ʘ (cm)	0.190 (0.051)	0.001	0.144 (0.052)	0.009	0.63 (0.53)	0.298 (0.066)	1.10639e-05	0.360 (0.069)	4.90135e-07	-0.65 (0.514)
Hip ʘ (cm)	0.271 (0.048)	0.0001	0.273 (0.051)	0.0001	-0.03 (0.98)	0.272 (0.067)	7.07308e-05	0.382 (0.078)	2.3616e-06	-1.08 (0.282)
WHR	0.099 (0.052)	0.073	0.041 (0.053)	0.454	0.78 (0.43)	0.145 (0.049)	0.00367326	0.360 (0.059)	9.43795e-09	-2.76 (0.005)
Sum of skinfolds (mm)	0.123 (0.054)	0.028	0.139 (0.056)	0.014	-0.21 (0.84)	0.330 (0.091)	0.000361958	0.446 (0.078)	5.00394e-08	-0.97 (0.331)
Total fat %	0.082 (0.054)	0.154	0.184 (0.057)	0.001	-1.30 (0.19)	0.462 (0.132)	0.000625111	0.432 (0.106)	7.27307e-05	0.17 (0.863)
Body Roundness Index (cm)	0.042 (0.026)	0.109	0.023 (0.024)	0.337	0.51 (0.607)	0.268 (0.062)	2.72656e-05	0.409 (0.072)	4.92003e-08	-1.49 (0.137)
	Females					Females
	MC (N=327)	p-value	FC (N=313)	p-value	Z (p)	MC (N=209)	p-value	FC (N=152)	p-value	Z (p)
Waist ʘ (cm)	0.197 (0.061)	0.001	0.139 (0.060	0.015	0.68 (0.50)	0.350 (0.120)	0.00422995	-0.166 (0.155)	0.285897	2.63 (0.009)
Hip ʘ (cm)	0.246 (0.069)	0.0001	0.245 (0.058)	0.0001	-0.01 (0.99)	0.437 (0.148)	0.00369001	-0.122 (0.199)	0.540302	2.25 (0.024)
WHR	0.196 (0.066)	0.001	0.035 (0.060)	0.536	1.81 (0.07)	0.245 (0.086)	0.00368162	-0.085 (0.099)	0.386822	2.57 (0.010)
Sum of skinfolds (mm)	0.127 (0.057)	0.024	0.292 (0.057)	0.0001	-2.05 (0.04)	0.412 (0.090)	1.08468e-05	0.155 (0.113)	0.172812	1.77 (0.076)
Total fat %	0.185 (0.060)	0.001	0.201 (0.058)	0.0001	-0.19 (0.85)	0.290 (0.117)	0.0143373	0.206 (0.086)	0.0177431	0.58 (0.559)
Body Roundness Index (cm)	0.065 (0.028)	0.023	0.050 (0.026)	0.059	0.39 (0.696)	0.311 (0.080)	0.00017	0.069 (0.111)	0.538846	1.76 (0.078)
MC: Mother-child associations, FC: Father-child associations, SE: standard error

## Sheet: ESM Table 6
ESM Table 6: Parent-of-origin effects for anthropometry using longitudinal modelling of anthropometric traits by linear mixed-effect regression (0Y-6Y-12Y-24Y)
	2061 observations with 4 timepoints
All offspring	MC	p-value	FC	p-value	Z (p)
	beta (SE)		beta (SE)
Weight (kg)	0.074 (0.010)	7.85148e-14	0.083 (0.009)	5.34582e-18	-0.640 (0.522)
Height (cm)	0.081 (0.009)	8.77605e-20	0.077 (0.009)	2.13318e-18	0.309 (0.757)
BMI (kg/m2)	0.121 (0.017)	6.73424e-13	0.132 (0.016)	1.20245e-15	-0.450 (0.653)
Sons	MC	p-value	FC	p-value	Z (p)
Weight (kg)	0.065 (0.014)	3.10426e-06	0.092 (0.013)	1.55256e-11	-1.36 (0.173)
Height (cm)	0.096 (0.012)	1.16225e-13	0.078 (0.013)	1.3672e-09	1.05 (0.296)
BMI (kg/m2)	0.087 (0.022)	0.000114292	0.121 (0.021)	1.70722e-08	-1.13 (0.260)
Daughters	MC	p-value	FC	p-value	Z (p)
Weight (kg)	0.101 (0.015)	3.92184e-11	0.073 (0.015)	6.33965e-07	1.34 (0.181)
Height (cm)	0.079 (0.014)	1.5081e-08	0.103 (0.014)	1.65206e-13	-1.25 (0.211)
BMI (kg/m2)	0.164 (0.025)	2.32046e-10	0.144 (0.025)	1.5869e-08	0.56 (0.577)
MC: Mother-child associations, FC: Father-child associations, SE: standard error

## Sheet: ESM Table 7
ESM Table 7: Parent-of-origin effects for anthropometry using longitudinal modelling of other cardiometabolic traits by linear mixed-effect regression (6Y-12Y-24Y)
	1431 observations with 3 timepoints
All offspring	MC	P-value	FC	P-value	Z (P)
	beta (SE)		beta (SE)
Fasting glucose (mmol/l)	0.325 (0.029)	1.96882e-27	0.205 (0.028)	6.2494e-13	2.950 (0.003)
Fasting Insulin (pmol/l)	0.001 (0.027)	0.972373	0.101 (0.026)	8.10825e-05	-2.712 (0.007)
HOMA2β	0.097 (0.028)	0.000495549	0.181 (0.028)	9.02541e-11	-2.137 (0.033)
HOMA2S	0.001 (0.027)	0.970865	0.100 (0.026)	0.000143513	-2.627 (0.009)
Triglycerides	0.223 (0.030)	1.44949e-13	0.135 (0.027)	9.04389e-07	2.189 (0.029)
Cholesterol	0.315 (0.029)	2.07619e-26	0.103 (0.024)	2.34084e-05	5.599 (0.000)
HDL	0.268 (0.027)	2.56727e-22	0.207 (0.026)	3.77247e-15	1.618 (0.106)
LDL	0.294 (0.028)	< 2e-16	0.151 (0.024)	8.15e-10	3.81 (0.0001)
Sons
	MC	P-value	FC	P-value	Z (P)
Fasting glucose (mmol/l)	0.362 (0.042)	4.2524e-17	0.173 (0.039)	1.39797e-05	3.29 (0.001)
Fasting Insulin (pmol/l)	-0.019 (0.037)	0.594613	0.095 (0.035)	0.00597792	-2.28 (0.023)
HOMA2β	0.062 (0.039)	0.112745	0.183 (0.039)	2.33988e-06	-2.22 (0.026)
HOMA2S	-0.013 (0.038)	0.721081	0.089 (0.036)	0.0130522	-1.97 (0.049)
Triglycerides	0.247 (0.039)	2.95933e-10	0.095 (0.034)	0.00578473	2.93 (0.003)
Cholesterol	0.327 (0.040)	1.86695e-15	0.099 (0.032)	0.00231304	4.43 (0.000)
HDL	0.302 (0.037)	1.46044e-15	0.192 (0.035)	4.42509e-08	2.16 (0.031)
LDL	0.289 (0.039)	4.12e-13	0.151 (0.032)	4.12e-13	2.71 (0.006)
Daughters
	MC	P-value	FC	P-value	Z (P)
Fasting glucose (mmol/l)	0.289 (0.042)	1.68421e-11	0.252 (0.042)	2.42275e-09	0.63 (0.528)
Fasting Insulin (pmol/l)	0.020 (0.040)	0.604677	0.110 (0.038)	0.004195	-1.63 (0.103)
HOMA2β	0.139 (0.041)	0.000751247	0.183 (0.041)	1.02181e-05	-0.76 (0.448)
HOMA2S	0.013 (0.040)	0.747732	0.117 (0.039)	0.00292455	-1.87 (0.061)
Triglycerides	0.220 (0.045)	1.30432e-06	0.158 (0.039)	6.87664e-05	1.05 (0.292)
Cholesterol	0.306 (0.042)	6.47596e-13	0.121 (0.037)	0.00119314	3.32 (0.001)
HDL	0.252 (0.039)	1.1759e-10	0.198 (0.037)	1.1155e-07	1.01 (0.313)
LDL	0.304 (0.041)	4.23e-13	0.173 (0.037)	3.23e-06	2.38 (0.02)
MC: Mother-child associations, FC: Father-child associations, SE: standard error

## Sheet: ESM Table 8
ESM Table 8. Heritability estimates for cardiometabolic traits in the PCS. Heritability is tested between mid-parental phenotype (predictor) and off-spring phenotype (outcome) using linear model and expressed as ß and corresponding p-values.
	All						Males						Females
	4-years (N=158)		8-year (N=379)		21-year (N=360)		4-years (N=86)		8-year (N=203)		21-year (N=191)		4-years (N=72)		8-year (N=176)		21-year (N=169)
	ß (SE)	P-value	ß	P-value	ß	P-value	ß	P-value	ß	P-value	ß	P-value	ß	P-value	ß	P-value	ß	P-value
Weight (kg)	0.340 (0.071)	4.09226e-06	0.503 (0.060)	3.84937e-15	0.699 (0.080)	2.46387e-16	0.288 (0.083)	0.000840509	0.590 (0.072)	1.14365e-13	0.801 (0.105)	3.85617e-12	0.406 (0.126)	0.00208834	0.407 (0.102)	0.000105811	0.585 (0.120)	2.86028e-06
Height (cm)	0.729 (0.103)	7.12436e-11	0.838 (0.082)	5.39877e-21	0.839 (0.064)	8.52123e-31	0.567 (0.141)	0.000137862	0.738 (0.108)	1.90726e-10	0.726 (0.084)	1.07267e-14	0.910 (0.149)	7.94974e-08	0.973 (0.129)	6.30379e-12	0.996 (0.098)	2.79338e-18
BMI (kg/m2)	0.112 (0.056)	0.0481149	0.304 (0.048)	1.01273e-09	0.618 (0.086)	7.92229e-12	0.158 (0.069)	0.0257982	0.373 (0.057)	1.07739e-09	0.700 (0.114)	8.36821e-09	0.020 (0.095)	0.829874	0.215 (0.081)	0.00860918	0.513 (0.131)	0.000138004
Fasting glucose (mmol/l)			0.250 (0.045)	5.15307e-08	0.085 (0.026)	0.00104423			0.195 (0.062)	0.00188612	0.026 (0.043)	0.536623			0.335 (0.066)	1.16706e-06	0.143 (0.029)	3.62614e-06
Fasting Insulin (pmol/l)			0.091 (0.062)	0.146273	-0.004 (0.086)	0.958521			0.124 (0.089)	0.165982	0.005 (0.124)	0.969171			0.092 (0.089)	0.307229	-0.019 (0.121)	0.875578
HOMA2β			0.130 (0.058)	0.0261424	-0.028 (0.068)	0.675944			0.145 (0.077)	0.061755	-0.087 (0.095)	0.360957			0.135 (0.092)	0.146586	0.025 (0.098)	0.794374
HOMA2S			0.158 (0.051)	0.00208044	0.003 (0.064)	0.957523			0.199 (0.073)	0.0069102	0.016 (0.096)	0.867651			0.141 (0.072)	0.0536975	-0.027 (0.088)	0.761269
Triglycerides			0.271 (0.055)	1.22911e-06	0.358 (0.061)	1.26552e-08			0.261 (0.079)	0.00119284	0.408 (0.093)	2.39324e-05			0.273 (0.077)	0.000528278	0.290 (0.081)	0.000505153
Cholesterol			0.366 (0.063)	2.14488e-08	0.647 (0.076)	9.54934e-16			0.344 (0.083)	5.08717e-05	0.668 (0.102)	1.24094e-09			0.413 (0.100)	7.08641e-05	0.616 (0.113)	2.103e-07
HDL			0.486 (0.051)	1.31242e-18	0.386 (0.069)	6.82985e-08			0.433 (0.066)	8.81165e-10	0.356 (0.094)	0.000222369			0.553 (0.081)	2.94878e-10	0.407 (0.102)	0.000108116

## Sheet: ESM Table 9
ESM Table 9: Parent-of-origin test for offspring anthropometry in the PCS cohort. Association between offspring anthropometry measures with that of each of the parents are presented as beta values and se. Differences between maternal and paternal effects are presented as Z and p-values
	4-year					8-year					21-year
All offspring	MC (N=154)	P-value	FC (N=145)	P-value	Z (P)	MC (N=363)	P-value	FC (N=320)	P-value	Z (P)	MC (N=335)	P-value	FC (N=290)	P-value	Z (P)
	beta (SE)		beta (SE)			beta (SE)		beta (SE)			beta (SE)		beta (SE)
Weight (kg)	0.222 (0.061)	0.000407732	0.109 (0.068)	0.109106	1.23 (0.218)	0.250 (0.050)	9.1007e-07	0.253 (0.058)	1.83622e-05	-0.04 (0.971)	0.291 (0.062)	4.28741e-06	0.401 (0.063)	7.64649e-10	-1.25 (0.213)
Height (cm)	0.374 (0.092)	8.00133e-05	0.358 (0.086)	5.66889e-05	0.12 (0.903)	0.528 (0.067)	8.71358e-14	0.309 (0.069)	1.20698e-05	2.26 (0.024)	0.427 (0.051)	2.76204e-15	0.412 (0.053)	9.11806e-14	0.20 (0.844)
BMI (kg/m2)	0.066 (0.044)	0.13619	0.040 (0.051)	0.435998	0.38 (0.701)	0.139 (0.037)	0.000181626	0.165 (0.044)	0.000206255	-0.45 (0.652)	0.246 (0.061)	6.58479e-05	0.370 (0.063)	1.36257e-08	-1.42 (0.154)
Sons	MC (N=84)		FC (N=79)		Z (P)	MC (N=196)		FC (N=161)		Z (P)	MC (N=174)		FC (N=149)		Z (P)
Weight (kg)	0.124 (0.072)	0.0913271	0.162 (0.081)	0.050609	-0.35 (0.728)	0.306 (0.057)	3.12889e-07	0.285 (0.066)	3.03441e-05	0.24 (0.810)	0.296 (0.084)	0.000578436	0.473 (0.078)	1.05912e-08	-1.55 (0.122)
Height (cm)	0.307 (0.122)	0.0140346	0.263 (0.115)	0.0252445	0.26 (0.792)	0.509 (0.090)	7.33066e-08	0.222 (0.094)	0.0197387	2.20 (0.028)	0.418 (0.070)	1.56913e-08	0.309 (0.071)	2.9089e-05	1.09 (0.276)
BMI (kg/m2)	0.061 (0.056)	0.283782	0.099 (0.063)	0.122054	-0.45 (0.652)	0.199 (0.044)	1.33016e-05	0.171 (0.051)	0.00109408	0.40 (0.686)	0.234 (0.082)	0.0047259	0.440 (0.078)	1.02603e-07	-1.82 (0.069)
Daughters	MC (N=70)		FC (N=66)		Z (P)	MC (N=167)		FC (N=159)		Z (P)	MC (N=164)		FC (N=141)		Z (P)
Weight (kg)	0.368 (0.106)	0.000923151	0.027 (0.114)	0.814348	2.20 (0.028)	0.192 (0.088)	0.031029	0.210 (0.103)	0.0443754	-0.13 (0.898)	0.292 (0.090)	0.00143551	0.295 (0.103)	0.00463411	-0.03 (0.978)
Height (cm)	0.445 (0.139)	0.00217412	0.466 (0.130)	0.000654661	-0.11 (0.912)	0.569 (0.103)	1.86663e-07	0.409 (0.104)	0.000130882	1.10 (0.273)	0.472 (0.075)	5.00763e-09	0.523 (0.077)	2.73062e-10	-0.48 (0.632)
BMI (kg/m2)	0.060 (0.070)	0.390203	-0.067 (0.085)	0.436469	1.15 (0.248)	0.077 (0.060)	0.204072	0.142 (0.075)	0.0617096	-0.67 (0.503)	0.244 (0.089)	0.00670337	0.280 (0.104)	0.00817054	-0.26 (0.793)
MC: Mother-child associations, FC: Father-child associations, SE: standard error

[truncated: 1 more sheets: ESM Table 10]
